# Supplementary material for: Assessment of the Antioxidant Activity of Catechin in Nutraceuticals: Comparison between a Newly Developed Electrochemical Method and Spectrophotometric Methods
Source: Int J Mol Sci. 2022 Jul 23;23(15):8110. doi: 10.3390/ijms23158110 (PMC9329966; doi:10.3390/ijms23158110)
Supplement: Supplementary file 1 [file ijms-23-08110-s001.zip]

Archive with 1 entries (1 files):
- ijms-1784512-supplementary.pdf
